# Supplementary material for: Long-read sequencing identifies novel structural variations in colorectal cancer
Source: PLoS Genet. 2023 Feb 22;19(2):e1010514. doi: 10.1371/journal.pgen.1010514 (PMC10013895; doi:10.1371/journal.pgen.1010514)
Supplement: S4 Table — (XLSX) [file pgen.1010514.s016.xlsx]

## Sheet: mapping identity and rate
mapping identity (%)	mapping rate (%)
87.72	96.28
87.27	96.72
88.07	96.26
85.83	96.01
87.8	96.54
87.34	96.76
88.14	96.69
88.19	96.78
88.25	96.92
88.23	96.66
87.69	96.93
87.2	96.23
86.35	96.35
87.1	95.97
87.57	96.46
88.3	95.14
88	96.47
87.44	96.09
88.2	96.32
87.5	96.34
87.98	95.41
88.21	96.82
86.75	97.05
87	96.24
86.57	96.43
88.32	96.12
88.08	96.32
87.93	96.34
88.13	96.53
87.51	96.37
88.17	96.08
85.72	96.69
87.96	96.57
87.85	96.53
84.84	96.77
87.66	96.49
88.1	96.29
87.39	96.42
84.32	96.73
87.18	96.29
86.81	97.11
86.54	97.16

## Sheet: Depth and reads N50
Depth (X)	Reads N50 (kbp)
16.26	24.052
15.09	26.313
16.8	28.006
14.9	29.961
14.24	24.218
20.35	19.238
13.65	28.766
16.83	23.714
12.45	40.465
19.22	41.724
18.78	33.701
22.53	22.213
19.24	25.216
21.41	31.961
18.24	28.817
18.85	22.92
13.45	28.287
13.25	35.221
12.57	22.275
14.56	45.166
9.57	40.862
27.48	32.753
16.18	27.274
16.48	37.558
18.53	23.495
19.1	27.001
20.54	39.403
20.29	40.35
18.14	39.106
21.58	21.435
22.42	34.799
9.35	28.373
14.19	25.509
19.05	34.176
14.51	42.969
15.63	22.119
19.29	34.921
24.6	22.426
17.32	28.371
11.79	22.324
	21.795
	25.36

## Sheet: Quantification of somatic inser
MSI-H	MSS
2256	12
1029	17
260	15
1709	33
3405	25
	61
	15
	13
	20
	45
	42
	40
	32
	5
	55
	34

## Sheet: number of recurrent SVs
Including insertions in STR	Recurrence	1	2	3	4	5	6
	Number of somatic SVs	1970	1684	1173	345	25	3
excluding insertions in STR	Recurrence	1	2	3	4	5	6
	Number of somatic SVs	866	224	88	23	6	1

## Sheet: genomic context of deletions
		Other	non-repeat region	Low_complexity	Satellite	Segdup	STR	LTR	SINE	LINE
	C535-T	11.11	13.89	0	0	0	11.11	0	36.11	27.78
	C538-T	6.9	13.79	10.34	0	0	17.24	6.9	13.79	31.03
	C543-T	4.17	20.83	0	0	0	12.5	16.67	8.33	37.5
	C546-T	8.82	11.76	5.88	0	0	20.59	23.53	14.71	14.71
	C551-T	6.38	31.91	2.13	0	0	17.02	12.77	10.64	19.15
	C553-T	9.31	23.04	4.9	1.47	1.47	11.76	8.82	24.02	15.2
	C562-T	5.75	28.74	8.05	0	1.15	9.2	9.2	16.09	21.84
	C564-T	12.12	24.24	0	3.03	3.03	6.06	24.24	6.06	21.21
	C567-T	5.13	24.79	2.56	2.56	0	9.4	12.82	18.8	23.93
	C568-T	0	40	8	0	0	12	4	16	20
	C574-T	9.52	28.57	2.38	0	0	9.52	7.14	23.81	19.05
	C575-T	5.71	20	2.86	2.86	5.71	20	11.43	2.86	28.57
	C577-T	9.09	4.55	9.09	4.55	0	18.18	4.55	22.73	27.27
	C579-T	4.26	17.02	0	2.13	2.13	10.64	10.64	27.66	25.53
	C581-T	12.77	31.91	2.13	0	0	8.51	8.51	21.28	14.89
	C586-T	6.06	21.21	3.03	0	0	12.12	18.18	27.27	12.12
	C588-T	15.56	22.22	0	2.22	0	15.56	2.22	22.22	20
	C591-T	5.71	37.14	5.71	2.86	0	14.29	2.86	17.14	14.29
	C595-T	6.25	25	2.08	0	2.08	8.33	14.58	18.75	22.92
	C596-T	5.68	28.41	3.41	0.57	0	7.95	10.23	19.89	23.86
	C597-T	13.51	27.03	2.7	0	0	8.11	18.92	13.51	16.22

## Sheet: genomic context of insertions
		Other	non-repeat region	Low_complexity	Satellite	Segdup	STR	LTR	SINE	LINE
	C535-T	0	3.33	3.33	0	0	63.33	0	13.33	16.67
	C538-T	0	0.13	0	0	0.04	99.21	0.04	0.04	0.53
	C543-T	0	0.29	0.1	0	0	98.94	0.1	0.19	0.38
	C546-T	0	10.34	0	0	3.45	58.62	0	6.9	20.69
	C551-T	0	20	0	0	0	60	4	8	8
	C553-T	3.44	16.41	0.76	1.15	1.15	40.46	1.91	27.86	6.87
	C562-T	0	9.76	0	0	2.44	39.02	2.44	12.2	34.15
	C564-T	2.94	2.94	2.94	0	0	38.24	0	8.82	44.12
	C567-T	1.45	11.59	0	0	1.45	71.01	1.45	10.14	2.9
	C568-T	0	7.14	0	0	3.57	57.14	3.57	3.57	25
	C574-T	0	4	0	0	4	84	0	8	0
	C575-T	0	10.71	3.57	0	0	71.43	0	7.14	7.14
	C577-T	0	0.23	0	0	0.06	98.84	0.06	0.35	0.46
	C579-T	0	3.51	0	0	0	38.6	0	5.26	52.63
	C581-T	0	1.92	0	0	0	51.92	1.92	9.62	34.62
	C586-T	0	0.15	0	0	0.03	99.56	0.03	0.06	0.18
	C588-T	2.13	4.26	0	0	0	46.81	0	2.13	44.68
	C591-T	0	0	0	0	0	50	2.38	2.38	45.24
	C595-T	0	6.67	6.67	0	6.67	53.33	0	13.33	13.33
	C596-T	0	17.19	0	0	1.56	65.63	1.56	7.81	6.25
	C597-T	0	0	2.17	0	0	71.74	2.17	2.17	21.74

## Sheet: components and proportions
		Other	non-repeat region	Low_complexity	Satellite	Segdup	STR	LTR	SINE	LINE
	Deletion	7.41301	26.0212	3.63086	0.907716	0.907716	9.53101	11.8003	18.6082	21.18
	Insertion	2.8133	17.6471	1.53453	0.767263	1.79028	3.83632	2.30179	21.4834	47.8261
	Insertion	0.25097	1.57426	0.136893	0.068446	0.159708	91.4214	0.205339	1.9165	4.26648

## Sheet: migration assay
		HCT116				LoVo
		Vector	RNF38-RAD51B			Vector	RNF38-RAD51B
	repetition 1	403	657			238	512
	repetition 2	352	601			305	428
	repetition 3	377	570			284	489

## Sheet: invasion assay
		HCT116				LoVo
		Vector	RNF38-RAD51B			Vector	RNF38-RAD51B
	repetition 1	110	303			161	452
	repetition 2	163	324			167	401
	repetition 3	192	356			186	385

## Sheet: metastasis assay
		Vector	RNF38-RAD51b
	mouse1	3	11
	mouse2	4	8
	mouse3	3	10
	mouse4	10	9
	mouse5	5	18
	mouse6	5	10
	mouse7	4	16
	mouse8	9	6
